# Supplementary material for: Eating Behavior Associated with Food Intake in European Adolescents Participating in the HELENA Study
Source: Nutrients. 2022 Jul 24;14(15):3033. doi: 10.3390/nu14153033 (PMC9332602; doi:10.3390/nu14153033)
Supplement: Supplementary file 1 [file nutrients-14-03033-s001.zip]

Archive with 1 entries (1 files):
- nutrients-1795850-supplementary.pdf
